# Supplementary material for: Superspreading events in the transmission dynamics of SARS-CoV-2: Opportunities for interventions and control
Source: PLoS Biol. 2020 Nov 12;18(11):e3000897. doi: 10.1371/journal.pbio.3000897 (PMC7685463; doi:10.1371/journal.pbio.3000897)
Supplement: S1 Data — (ZIP) [file pbio.3000897.s001.zip]

Archive with 10 entries (7 files):
- Figure1-2Code/
- Figure1-2Code/generate_figures.R
- __MACOSX/
- __MACOSX/Figure1-2Code/
- __MACOSX/Figure1-2Code/._generate_figures.R
- Figure1-2Code/COVID_branching_model.py
- __MACOSX/Figure1-2Code/._COVID_branching_model.py
- Figure1-2Code/Read me.txt
- __MACOSX/Figure1-2Code/._Read me.txt
- __MACOSX/._Figure1-2Code
