# Supplementary material for: Superspreading events in the transmission dynamics of SARS-CoV-2: Opportunities for interventions and control
Source: PLoS Biol. 2020 Nov 12;18(11):e3000897. doi: 10.1371/journal.pbio.3000897 (PMC7685463; doi:10.1371/journal.pbio.3000897)
Supplement: S1 Data — (ZIP) [file pbio.3000897.s001.zip › Figure1-2Code/generate_figures.R]

#set working directory to source file location in Rstudio
setwd(dirname(rstudioapi::getActiveDocumentContext()$path))

library(ggplot2)
library(tidyverse)

#Figure 1

#Negative Binomial Distribution
input_k = 0.16
input_R0_mean = 2.6
n_runs = 100000

secondary_cases = rnbinom(n_runs, size = input_k, mu = input_R0_mean)
R0_mean = mean(secondary_cases)

ggplot() + geom_histogram(aes(secondary_cases,y = stat(density)), binwidth=1, fill='lightblue', color='darkblue', size=0.1) + 
  geom_vline(xintercept = input_R0_mean, colour="red", linetype = "longdash") +
  geom_vline(xintercept = R0_mean, colour="red", linetype = "longdash") +
  xlab('Secondary Infections') + ylab('Percentage') + scale_y_continuous(labels = function(x) paste0(x*100, "%")) + theme_classic()
ggsave("R0_negbiom_2.6.pdf", width=3.5, height=3)


ggplot() + geom_histogram(aes(secondary_cases), binwidth=1, fill='lightblue', color='darkblue', size=0.1) + 
  geom_vline(xintercept = input_R0_mean, colour="red", linetype = "longdash") +
  geom_vline(xintercept = R0_mean, colour="red", linetype = "longdash") +
  xlab('Secondary Infections') + ylab('Percentage') +
  scale_y_continuous(trans="log1p", breaks = c(0.0001*n_runs,0.001*n_runs,0.01*n_runs,0.1*n_runs,0.5*n_runs,n_runs), label=paste0(c(0.01,0.1,1,10,50, 100),"%")) + theme_classic()
ggsave("R0_negbiom_log.pdf", width=3.5, height=3)

#Poisson Distribution

input_R0_mean = 2.6
secondary_cases = rpois(100000, input_R0_mean)

ggplot() + geom_histogram(aes(secondary_cases,y = stat(density)), binwidth=1, fill='lightblue', color='darkblue', size=0.1) + 
  geom_vline(xintercept = R0_mean, colour="red", linetype = "longdash") +
  xlab('Secondary Infections') + ylab('Percentage') + scale_y_continuous(labels = function(x) paste0(x*100, "%")) + theme_classic()
ggsave("R0_poisson.pdf", width=3.5, height=3)

#Figure 2

n_runs = 10000
max_generation = 6
mean_R0 = 2.6
k_overdisperson = 0.16

#run simulation in python
#required packages: numpy, pandas
#It will take >10 minutes to run 10k simulations for each distribution of R0. Alternatively, running the following python scripts in a console. It will print out the progress for every 100 runs.

#negative binomial distribution: 'python3 COVID_branching_model.py -r 10000 -g 6 -d negative_binomial -m 2.6 -k 0.16'
#poisson distribution: 'python3 COVID_branching_model.py -r 10000 -g 6 -d poisson -m 2.6'

system(paste('/usr/local/bin/python3 COVID_branching_model.py -r', n_runs, '-g', max_generation, '-d', 'negative_binomial', '-m', mean_R0, '-k', k_overdisperson))
system(paste('/usr/local/bin/python3 COVID_branching_model.py -r', n_runs, '-g', max_generation, '-d', 'poisson', '-m', mean_R0))


#load deterministic results (fixed R0)
result_deterministic = read_csv(paste0('infection_deterministic_R0_', mean_R0,'.csv'))

popsize=c("10","100","1000","1000000")
sampling_fraction = 0.1

for (pop in popsize) {
  for (dist_type in c("negative_binomial","poisson")){
    filename = paste0("infection_", dist_type, "_pop_", pop, "_R0_", mean_R0, ".csv")
    #plot infection by generation
    result_sim = read_csv(filename)
    average_result = result_sim %>% group_by(generation) %>% summarise(average_inf = mean(new_infected))
    average_result_nonzero = result_sim %>% filter(new_infected>0) %>% group_by(generation) %>% summarise(average_inf = mean(new_infected))
    
    run_ids = unique(result_sim$run)
    sampled_ids = sample(run_ids, n_runs*sampling_fraction)
    sample_data = subset(result_sim, run %in% sampled_ids)
    ggplot(data=sample_data) + geom_line(aes(x=generation, y=new_infected, group=run), alpha=0.01) + 
      geom_line(data=average_result, aes(x=generation, y=average_inf), alpha=0.9, color='darkblue', size=1.1) +
      geom_line(data=average_result_nonzero, aes(x=generation, y=average_inf), alpha=0.9, color='orange', size=1.1) +
      geom_line(data=result_deterministic, aes(x=generation, y=infected), alpha=0.9, color='red', linetype = "longdash", size=1.1) +
      xlab('generation') + ylab('Infections') + scale_y_continuous(trans='log10',limits=c(0.8,n_runs)) +
      theme_classic()
    ggsave(paste0("trajectories_newinf_", dist_type, "_pop_", pop, "_R0_", mean_R0, ".pdf"), width=3.5, height=2)
    
    #plot final size
    colors <- c(rep("red",1), rep("lightblue",49))
    final_size = result_sim %>% filter(generation == 6)
    barchart = final_size %>% group_by(total_infected)
    ggplot(data=final_size) + geom_histogram(aes(x=total_infected),bins=50, fill=colors, color='darkblue', size=0.1) + 
      xlab('Cumulative Size After 6 Generations') + ylab('Percent') +
      scale_y_continuous(trans="log1p", limits=c(0,n_runs), breaks = c(0.0001*n_runs,0.001*n_runs,0.01*n_runs,0.1*n_runs,0.5*n_runs,n_runs), label=paste0(c(0.01,0.1,1,10,50,100), "%"))+
      theme_classic()
    ggsave(paste0("finalsize_", dist_type, "_pop_",pop, "_R0_", mean_R0, ".pdf"), width=3.5, height=2)
  }
}
