# Supplementary material for: Superspreading events in the transmission dynamics of SARS-CoV-2: Opportunities for interventions and control
Source: PLoS Biol. 2020 Nov 12;18(11):e3000897. doi: 10.1371/journal.pbio.3000897 (PMC7685463; doi:10.1371/journal.pbio.3000897)
Supplement: S1 Data — (ZIP) [file pbio.3000897.s001.zip › Figure1-2Code/COVID_branching_model.py]

import numpy.random as ran
import numpy as np
import pandas as pd
import argparse

def random_draw(n_draw, susceptible, total_population):
    draw_susceptible = ran.hypergeometric(susceptible, total_population-susceptible, n_draw)
    return draw_susceptible

def get_R0_negbiom(R0_mean, max_R0, k_overdispersion):
   if k_overdispersion == None:
       print("error: k overdispersion parameter not specified.")
       exit(1)
   p = 1.0 - R0_mean / (R0_mean + k_overdispersion)
   result = ran.negative_binomial(k_overdispersion, p)
   if max_R0 > 0:
       if result > max_R0:
           while (result > max_R0):
               result = ran.negative_binomial(k_overdispersion, p)
   return result

def get_R0_poisson(R0_mean, max_R0):
    result = ran.poisson(R0_mean)
    if max_R0 > 0:
        if result > max_R0:
            while (result > max_R0):
                result = ran.poisson(R0_mean)
    return result

def run_simulation(total_runs, max_generation, R0_dist_type, mean_R0, k_overdispersion):

    #write deterministic results
    report_colnames = ['generation', 'infected']
    report_deterministic = pd.DataFrame(columns = report_colnames)
    generation = 0
    while generation < max_generation:
        generation += 1
        report_deterministic = report_deterministic.append({'generation': generation, 'infected': pow(mean_R0, generation)}, ignore_index=True)

    report_deterministic.to_csv('infection_deterministic_R0_' + str(mean_R0)  + '.csv', index=False)

    #run stochastic simulation
    population_sizes = [10,100,1000,1000000]

    for population_size in population_sizes:

        mean_R0 = round(mean_R0, 1)

        report_colnames = ['run', 'generation', 'new_infected', 'total_infected']
        report = pd.DataFrame(columns = report_colnames)

        max_R0 = population_size

        for run in range(total_runs):
            if run %100 == 0:
                print("R0= {}, run = {}, pop = {}.".format(mean_R0, run, population_size))

            #initial conditions
            t = 0
            idx = 0
            generation = 0
            number_active_infections = 1
            cumu_infections = number_active_infections
            report = report.append({'run': run,'generation': generation, 'new_infected': number_active_infections, 'total_infected': cumu_infections}, ignore_index=True)
            susceptible = population_size - number_active_infections


            #run
            while generation < max_generation:
                generation += 1
                new_active_infections = 0
                R0_draw = -1
                for infection in range(number_active_infections):
                    if R0_dist_type == "negative_binomial":
                        R0_draw = get_R0_negbiom(mean_R0, max_R0, k_overdispersion)
                    elif R0_dist_type == "poisson":
                        R0_draw = get_R0_poisson(mean_R0, max_R0)
                    else:
                        print("error: unknown distribution of R0.")
                        exit(1)

                    #draw from number of susceptibles
                    if R0_draw > 0:
                        number_newinfection = random_draw(R0_draw, susceptible, population_size)
                        new_active_infections += number_newinfection
                        susceptible -= number_newinfection
                    elif R0_draw < 0:
                        print("error: negative R0 draw.")
                        exit(1)
                    else:
                        pass

                number_active_infections = new_active_infections
                cumu_infections += new_active_infections
                report = report.append({'run': run,'generation': generation, 'new_infected': number_active_infections, 'total_infected': cumu_infections}, ignore_index=True)

        report.to_csv('infection_'+R0_dist_type+'_pop_' + str(population_size)+ '_R0_' + str(mean_R0)  + '.csv', index=False)

if __name__ == "__main__":
    parser = argparse.ArgumentParser()
    parser.add_argument("-r", "--run_total", type=int, help = "total number of runs", required=True)
    parser.add_argument("-g", "--max_generation", type=int, help = "max number of generations", required=True)
    parser.add_argument("-d", "--dist_type", help = "distribution type of secondary cases", required=True)
    parser.add_argument("-m", "--mean", type=float, help = "mean value of secondary cases", required=True)
    parser.add_argument("-k", "--k_overdispersion", type=float, help = "overdispersion parameeter (k)", required=False)

    args = parser.parse_args()

    run_simulation(total_runs = args.run_total, max_generation = args.max_generation, R0_dist_type = args.dist_type, mean_R0 = args.mean, k_overdispersion = args.k_overdispersion)
