# Supplementary material for: Superspreading events in the transmission dynamics of SARS-CoV-2: Opportunities for interventions and control
Source: PLoS Biol. 2020 Nov 12;18(11):e3000897. doi: 10.1371/journal.pbio.3000897 (PMC7685463; doi:10.1371/journal.pbio.3000897)
Supplement: S1 Data — (ZIP) [file pbio.3000897.s001.zip › Figure1-2Code/Read me.txt]

Supplemental code for "Superspreading events in the transmission dynamics of SARS-CoV-2: opportunities for interventions and control"

Benjamin M. Althouse, Edward A. Wenger, Joel C. Miller, Samuel V. Scarpino, Antoine Allard, Laurent Hebert-Dufresne, Hao Hu

Figures 1 & 2 code
Written by Hao Hu: Hao.hu@gatesfoundation.org

Manually run simulations in Python: 

negative binomial distribution: 'python3 COVID_branching_model.py -r 10000 -g 6 -d negative_binomial -m 2.6 -k 0.16'

poisson distribution: 'python3 COVID_branching_model.py -r 10000 -g 6 -d poisson -m 2.6'


R script will call Python scripts and output plots

generate_figures.R
