# Supplementary material for: Superspreading events in the transmission dynamics of SARS-CoV-2: Opportunities for interventions and control
Source: PLoS Biol. 2020 Nov 12;18(11):e3000897. doi: 10.1371/journal.pbio.3000897 (PMC7685463; doi:10.1371/journal.pbio.3000897)
Supplement: S2 Data — (ZIP) [file pbio.3000897.s002.zip › Figure3Code/outbreak_probability.py]

import Invasion_PGF as pgf
import numpy as np
import matplotlib.pyplot as plt
from scipy.special import binom as binomial


def get_Poisson_PGF(R0):
    r'''Produces a PGF for a Poisson distribution with mean R0'''
    return lambda x: np.exp(-R0*(1-x))
    
def convert_r_to_numpy_params(mu, theta):
    """
    Convert mean/dispersion parameterization of a negative binomial to the ones numpy supports

    See https://en.wikipedia.org/wiki/Negative_binomial_distribution#Alternative_formulations
    """
    r = theta
    var = mu + 1 / r * mu ** 2
    p = (var - mu) / var
    return r, 1 - p

def convert_numpy_to_wiki_params(r,p):
    """
    The numpy version of the negative binomial isn't the same as Wikipedia's.
    """
    return r, 1-p
    
def get_fully_trunc_neg_binomial_PGF(mu, k, cutoff):
    r'''The pgf assuming all infections larger than a threshold are redrawn
    until a value less than or equal to threshold emerges.
    '''
    r, p = convert_r_to_numpy_params(mu, k)
    r, p = convert_numpy_to_wiki_params(r, p)

    P = {}
    for size in range(cutoff+1):
        P[size] = binomial(size + r - 1,size) * (1-p)**r * p**size
    Psum = sum(P.values())
    for size in range(cutoff+1):
        P[size] = P[size]/Psum
        
    return lambda x: sum([P[size]*x**size for size in range(cutoff+1)])
        
def get_partial_trunc_neg_binomial_PGF(mu, k, cutoff, effectiveness):
    r'''Return a PGF assuming that with probability effectiveness, if an individual
    has more than cutoff offspring, the offspring is redrawn until it is less than cutoff'''
    
    r, p = convert_r_to_numpy_params(mu, k)
    r, p = convert_numpy_to_wiki_params(r, p)
    #r, p are now the parameters in Wikipedia (and my PGF paper)
    
    
    trunc_PGF= get_fully_trunc_neg_binomial_PGF(mu,k,cutoff)
    return lambda x: (1-effectiveness)*((1-p)/(1-p*x))**r + effectiveness*trunc_PGF(x)


epsilon = 10**(-8)  #small number, used for estimating derivative of PGF at 1.

efficiencies = np.linspace(0.5, 1, 51)
cutoffs = list(range(5,31))

Data = {1.5:[], 2:[], 3:[]} #R_eff for various R0 and intervention impacts
for efficiency in efficiencies:
    for R0 in Data.keys():
        Data[R0].append([])
    for cutoff in cutoffs:
        for R0 in Data.keys():
            PGF = get_partial_trunc_neg_binomial_PGF(R0, 0.16, cutoff, efficiency)
            Data[R0][-1].append((PGF(1+epsilon)-PGF(1-epsilon))/(2*epsilon))
            #what we append above is PGF'(1), which is R_eff.


#now we plot outcomes
S, E = np.meshgrid(cutoffs,efficiencies)

fig, axs = plt.subplots(nrows=1, ncols=3, figsize=(12,4), sharey='row')
ax1, ax2, ax3 = axs

levels = np.linspace(0.5, 3, 11)
for R0, ax in zip(sorted(list(Data.keys())), (ax1, ax2, ax3)):
    Data[R0] = np.array(Data[R0])
    print(E.shape)
    print(S.shape)
    print(Data[R0].shape)
    cs = ax.contourf(cutoffs, efficiencies, Data[R0], levels = levels, cmap = 'coolwarm')
    ax.contour(cutoffs, efficiencies, Data[R0], levels=[1], linewidths=5)
    ax.annotate("R_0={}".format(R0), xy=(0.6, 0.9), xycoords="axes fraction", fontsize=12)#text(0.75, 0.75, 'R_0={}'.format(R0), transform=plt.gca().transAxes, size = 10, color='r')
        
fig.add_subplot(111, frameon=False)
plt.tick_params(labelcolor='none', top=False, bottom=False, left=False, right=False)
plt.xlabel('Cutoff number of secondary cases', ha='center', fontsize=12)
plt.ylabel('Efficiency', va='center', rotation='vertical', fontsize=12)  
plt.text(0.025, 0.9, 'A', fontsize=12)
plt.tight_layout()
cbar=plt.colorbar(cs, ax=axs)
cbar.set_label('R_eff', fontsize=12)
plt.savefig('Reff.pdf')
plt.show()


#we're done with the first plot.  Now lets plot outbreak probability

fig2 = plt.figure(figsize=(4,3.5))
R0s = np.linspace(0.8,3,221)
Poisson = []
NB = []
NB_cut = []
for R0 in R0s:
    Poisson_PGF = get_Poisson_PGF(R0)
    NB_PGF= get_partial_trunc_neg_binomial_PGF(R0, 0.16, 100, 0)
    NB_cut_PGF = get_fully_trunc_neg_binomial_PGF(R0, 0.16, 10)
    Poisson.append(1-pgf.extinction_prob(Poisson_PGF, 6))
    NB.append(1-pgf.extinction_prob(NB_PGF,6))
    NB_cut.append(1-pgf.extinction_prob(NB_cut_PGF, 6))

plt.plot(R0s, Poisson, label = 'Poisson')
plt.plot(R0s, NB, label = 'NB')
plt.plot(R0s, NB_cut, label = 'NB, max=10')
plt.axis(ymax = 1)
plt.text(1, 0.9, 'B', fontsize=12)
plt.legend(loc = 'center right', fontsize=12)
plt.xlabel(r'R_0', fontsize=12)
plt.ylabel('Establishment probability', fontsize=12)
plt.tight_layout()
plt.savefig('establishment_prob.pdf')
plt.show()

    
