# Supplementary material for: Superspreading events in the transmission dynamics of SARS-CoV-2: Opportunities for interventions and control
Source: PLoS Biol. 2020 Nov 12;18(11):e3000897. doi: 10.1371/journal.pbio.3000897 (PMC7685463; doi:10.1371/journal.pbio.3000897)
Supplement: S2 Data — (ZIP) [file pbio.3000897.s002.zip › Figure3Code/Read me.txt]

Supplemental code for "Superspreading events in the transmission dynamics of SARS-CoV-2: opportunities for interventions and control"

Benjamin M. Althouse, Edward A. Wenger, Joel C. Miller, Samuel V. Scarpino, Antoine Allard, Laurent Hebert-Dufresne, Hao Hu

Figure 3 code
Written by Joel C. Miller: joel.miller.research@gmail.com


To run: python3 outbreak_probability.py
